# Supplementary material for: Nitrate enrichment does not affect enteropathogenic Escherichia coli in aquatic microcosms but may affect other strains present in aquatic habitats
Source: PeerJ. 2022 Sep 27;10:e13914. doi: 10.7717/peerj.13914 (PMC9524367; doi:10.7717/peerj.13914)
Supplement: Supplemental Information 1 [file peerj-10-13914-s001.csv]

Day	KNO3	Strain	Water_type	CFU
1	0	O26	ss	500
1	0	O26	ss	500
1	0	O26	ss	234
1	0.5	O26	ss	500
1	0.5	O26	ss	500
1	0.5	O26	ss	500
1	1	O26	ss	500
1	1	O26	ss	500
1	1	O26	ss	500
1	1.5	O26	ss	450
1	1.5	O26	ss	500
1	1.5	O26	ss	467
1	2	O26	ss	500
1	2	O26	ss	500
1	2	O26	ss	500
1	2.5	O26	ss	500
1	2.5	O26	ss	500
1	2.5	O26	ss	500
1	3	O26	ss	500
1	3	O26	ss	500
1	3	O26	ss	500
1	3.5	O26	ss	500
1	3.5	O26	ss	500
1	3.5	O26	ss	500
1	4	O26	ss	500
1	4	O26	ss	500
1	4	O26	ss	500
1	4.5	O26	ss	500
1	4.5	O26	ss	500
1	4.5	O26	ss	500
1	5	O26	ss	500
1	5	O26	ss	500
1	5	O26	ss	500
1	5.5	O26	ss	500
1	5.5	O26	ss	500
1	5.5	O26	ss	500
1	6	O26	ss	500
1	6	O26	ss	500
1	6	O26	ss	500
1	6.5	O26	ss	275
1	6.5	O26	ss	224
1	6.5	O26	ss	161
1	7	O26	ss	290
1	7	O26	ss	200
1	7	O26	ss	223
1	7.5	O26	ss	33
1	7.5	O26	ss	12
1	7.5	O26	ss	30
1	8	O26	ss	9
1	8	O26	ss	6
1	8	O26	ss	22
1	8.5	O26	ss	63
1	8.5	O26	ss	22
1	8.5	O26	ss	100
1	9	O26	ss	500
1	9	O26	ss	500
1	9	O26	ss	500
1	9.5	O26	ss	500
1	9.5	O26	ss	500
1	9.5	O26	ss	500
1	10	O26	ss	500
1	10	O26	ss	500
1	10	O26	ss	500
1	10.5	O26	ss	500
1	10.5	O26	ss	500
1	10.5	O26	ss	500
1	11	O26	ss	500
1	11	O26	ss	500
1	11	O26	ss	500
1	11.5	O26	ss	500
1	11.5	O26	ss	500
1	11.5	O26	ss	500
1	12	O26	ss	300
1	12	O26	ss	500
1	12	O26	ss	500
1	12.5	O26	ss	320
1	12.5	O26	ss	358
1	12.5	O26	ss	458
1	13	O26	ss	500
1	13	O26	ss	500
1	13	O26	ss	500
1	0	O26	m	500
1	0	O26	m	500
1	0	O26	m	234
1	0.5	O26	m	500
1	0.5	O26	m	500
1	0.5	O26	m	500
1	1	O26	m	500
1	1	O26	m	500
1	1	O26	m	500
1	1.5	O26	m	450
1	1.5	O26	m	500
1	1.5	O26	m	467
1	2	O26	m	500
1	2	O26	m	500
1	2	O26	m	500
1	2.5	O26	m	500
1	2.5	O26	m	500
1	2.5	O26	m	500
1	3	O26	m	500
1	3	O26	m	500
1	3	O26	m	500
1	3.5	O26	m	500
1	3.5	O26	m	500
1	3.5	O26	m	500
1	4	O26	m	500
1	4	O26	m	500
1	4	O26	m	500
1	4.5	O26	m	500
1	4.5	O26	m	500
1	4.5	O26	m	500
1	5	O26	m	500
1	5	O26	m	500
1	5	O26	m	500
1	5.5	O26	m	500
1	5.5	O26	m	500
1	5.5	O26	m	500
1	6	O26	m	500
1	6	O26	m	500
1	6	O26	m	500
1	6.5	O26	m	280
1	6.5	O26	m	226
1	6.5	O26	m	163
1	7	O26	m	288
1	7	O26	m	221
1	7	O26	m	200
1	7.5	O26	m	35
1	7.5	O26	m	15
1	7.5	O26	m	28
1	8	O26	m	8
1	8	O26	m	5
1	8	O26	m	24
1	8.5	O26	m	63
1	8.5	O26	m	20
1	8.5	O26	m	98
1	9	O26	m	500
1	9	O26	m	500
1	9	O26	m	500
1	9.5	O26	m	500
1	9.5	O26	m	500
1	9.5	O26	m	500
1	10	O26	m	500
1	10	O26	m	500
1	10	O26	m	500
1	10.5	O26	m	500
1	10.5	O26	m	500
1	10.5	O26	m	500
1	11	O26	m	500
1	11	O26	m	500
1	11	O26	m	500
1	11.5	O26	m	500
1	11.5	O26	m	500
1	11.5	O26	m	500
1	12	O26	m	300
1	12	O26	m	500
1	12	O26	m	500
1	12.5	O26	m	320
1	12.5	O26	m	340
1	12.5	O26	m	450
1	13	O26	m	500
1	13	O26	m	500
1	13	O26	m	500
1	0	O157	ss	500
1	0	O157	ss	500
1	0	O157	ss	250
1	0.5	O157	ss	500
1	0.5	O157	ss	500
1	0.5	O157	ss	500
1	1	O157	ss	500
1	1	O157	ss	500
1	1	O157	ss	500
1	1.5	O157	ss	500
1	1.5	O157	ss	500
1	1.5	O157	ss	444
1	2	O157	ss	500
1	2	O157	ss	500
1	2	O157	ss	500
1	2.5	O157	ss	500
1	2.5	O157	ss	500
1	2.5	O157	ss	500
1	3	O157	ss	500
1	3	O157	ss	500
1	3	O157	ss	500
1	3.5	O157	ss	500
1	3.5	O157	ss	500
1	3.5	O157	ss	500
1	4	O157	ss	500
1	4	O157	ss	500
1	4	O157	ss	500
1	4.5	O157	ss	500
1	4.5	O157	ss	500
1	4.5	O157	ss	500
1	5	O157	ss	500
1	5	O157	ss	500
1	5	O157	ss	500
1	5.5	O157	ss	500
1	5.5	O157	ss	500
1	5.5	O157	ss	500
1	6	O157	ss	500
1	6	O157	ss	500
1	6	O157	ss	500
1	6.5	O157	ss	304
1	6.5	O157	ss	220
1	6.5	O157	ss	152
1	7	O157	ss	300
1	7	O157	ss	244
1	7	O157	ss	200
1	7.5	O157	ss	26
1	7.5	O157	ss	16
1	7.5	O157	ss	26
1	8	O157	ss	12
1	8	O157	ss	3
1	8	O157	ss	10
1	8.5	O157	ss	48
1	8.5	O157	ss	25
1	8.5	O157	ss	96
1	9	O157	ss	500
1	9	O157	ss	500
1	9	O157	ss	500
1	9.5	O157	ss	500
1	9.5	O157	ss	500
1	9.5	O157	ss	500
1	10	O157	ss	500
1	10	O157	ss	500
1	10	O157	ss	500
1	10.5	O157	ss	500
1	10.5	O157	ss	500
1	10.5	O157	ss	500
1	11	O157	ss	500
1	11	O157	ss	500
1	11	O157	ss	500
1	11.5	O157	ss	500
1	11.5	O157	ss	500
1	11.5	O157	ss	500
1	12	O157	ss	298
1	12	O157	ss	500
1	12	O157	ss	500
1	12.5	O157	ss	334
1	12.5	O157	ss	422
1	12.5	O157	ss	444
1	13	O157	ss	500
1	13	O157	ss	500
1	13	O157	ss	500
1	0	O157	m	500
1	0	O157	m	500
1	0	O157	m	250
1	0.5	O157	m	500
1	0.5	O157	m	500
1	0.5	O157	m	500
1	1	O157	m	500
1	1	O157	m	500
1	1	O157	m	500
1	1.5	O157	m	500
1	1.5	O157	m	500
1	1.5	O157	m	444
1	2	O157	m	500
1	2	O157	m	500
1	2	O157	m	500
1	2.5	O157	m	500
1	2.5	O157	m	500
1	2.5	O157	m	500
1	3	O157	m	500
1	3	O157	m	500
1	3	O157	m	500
1	3.5	O157	m	500
1	3.5	O157	m	500
1	3.5	O157	m	500
1	4	O157	m	500
1	4	O157	m	500
1	4	O157	m	500
1	4.5	O157	m	500
1	4.5	O157	m	500
1	4.5	O157	m	500
1	5	O157	m	500
1	5	O157	m	500
1	5	O157	m	500
1	5.5	O157	m	500
1	5.5	O157	m	500
1	5.5	O157	m	500
1	6	O157	m	500
1	6	O157	m	500
1	6	O157	m	500
1	6.5	O157	m	296
1	6.5	O157	m	222
1	6.5	O157	m	156
1	7	O157	m	290
1	7	O157	m	236
1	7	O157	m	218
1	7.5	O157	m	30
1	7.5	O157	m	8
1	7.5	O157	m	32
1	8	O157	m	10
1	8	O157	m	3
1	8	O157	m	15
1	8.5	O157	m	48
1	8.5	O157	m	26
1	8.5	O157	m	90
1	9	O157	m	500
1	9	O157	m	500
1	9	O157	m	500
1	9.5	O157	m	500
1	9.5	O157	m	500
1	9.5	O157	m	500
1	10	O157	m	500
1	10	O157	m	500
1	10	O157	m	500
1	10.5	O157	m	500
1	10.5	O157	m	500
1	10.5	O157	m	500
1	11	O157	m	500
1	11	O157	m	500
1	11	O157	m	500
1	11.5	O157	m	500
1	11.5	O157	m	500
1	11.5	O157	m	500
1	12	O157	m	298
1	12	O157	m	500
1	12	O157	m	500
1	12.5	O157	m	334
1	12.5	O157	m	408
1	12.5	O157	m	436
1	13	O157	m	500
1	13	O157	m	500
1	13	O157	m	500
2	0	O26	ss	500
2	0	O26	ss	500
2	0	O26	ss	500
2	0.5	O26	ss	500
2	0.5	O26	ss	500
2	0.5	O26	ss	500
2	1	O26	ss	500
2	1	O26	ss	500
2	1	O26	ss	500
2	1.5	O26	ss	500
2	1.5	O26	ss	500
2	1.5	O26	ss	500
2	2	O26	ss	500
2	2	O26	ss	500
2	2	O26	ss	500
2	2.5	O26	ss	500
2	2.5	O26	ss	500
2	2.5	O26	ss	500
2	3	O26	ss	500
2	3	O26	ss	500
2	3	O26	ss	500
2	3.5	O26	ss	500
2	3.5	O26	ss	500
2	3.5	O26	ss	500
2	4	O26	ss	500
2	4	O26	ss	500
2	4	O26	ss	500
2	4.5	O26	ss	500
2	4.5	O26	ss	500
2	4.5	O26	ss	500
2	5	O26	ss	500
2	5	O26	ss	500
2	5	O26	ss	500
2	5.5	O26	ss	500
2	5.5	O26	ss	500
2	5.5	O26	ss	500
2	6	O26	ss	500
2	6	O26	ss	500
2	6	O26	ss	500
2	6.5	O26	ss	218
2	6.5	O26	ss	198
2	6.5	O26	ss	46
2	7	O26	ss	205
2	7	O26	ss	188
2	7	O26	ss	82
2	7.5	O26	ss	3
2	7.5	O26	ss	3
2	7.5	O26	ss	0
2	8	O26	ss	0
2	8	O26	ss	0
2	8	O26	ss	2
2	8.5	O26	ss	6
2	8.5	O26	ss	0
2	8.5	O26	ss	62
2	9	O26	ss	500
2	9	O26	ss	500
2	9	O26	ss	500
2	9.5	O26	ss	500
2	9.5	O26	ss	500
2	9.5	O26	ss	500
2	10	O26	ss	500
2	10	O26	ss	500
2	10	O26	ss	500
2	10.5	O26	ss	500
2	10.5	O26	ss	500
2	10.5	O26	ss	500
2	11	O26	ss	500
2	11	O26	ss	500
2	11	O26	ss	500
2	11.5	O26	ss	500
2	11.5	O26	ss	500
2	11.5	O26	ss	500
2	12	O26	ss	303
2	12	O26	ss	500
2	12	O26	ss	500
2	12.5	O26	ss	450
2	12.5	O26	ss	400
2	12.5	O26	ss	500
2	13	O26	ss	500
2	13	O26	ss	500
2	13	O26	ss	500
2	0	O26	m	500
2	0	O26	m	500
2	0	O26	m	500
2	0.5	O26	m	500
2	0.5	O26	m	500
2	0.5	O26	m	500
2	1	O26	m	500
2	1	O26	m	500
2	1	O26	m	500
2	1.5	O26	m	500
2	1.5	O26	m	500
2	1.5	O26	m	500
2	2	O26	m	500
2	2	O26	m	500
2	2	O26	m	500
2	2.5	O26	m	500
2	2.5	O26	m	500
2	2.5	O26	m	500
2	3	O26	m	500
2	3	O26	m	500
2	3	O26	m	500
2	3.5	O26	m	500
2	3.5	O26	m	500
2	3.5	O26	m	500
2	4	O26	m	500
2	4	O26	m	500
2	4	O26	m	500
2	4.5	O26	m	500
2	4.5	O26	m	500
2	4.5	O26	m	500
2	5	O26	m	500
2	5	O26	m	500
2	5	O26	m	500
2	5.5	O26	m	500
2	5.5	O26	m	500
2	5.5	O26	m	500
2	6	O26	m	500
2	6	O26	m	500
2	6	O26	m	500
2	6.5	O26	m	220
2	6.5	O26	m	196
2	6.5	O26	m	44
2	7	O26	m	205
2	7	O26	m	194
2	7	O26	m	76
2	7.5	O26	m	5
2	7.5	O26	m	2
2	7.5	O26	m	0
2	8	O26	m	0
2	8	O26	m	0
2	8	O26	m	3
2	8.5	O26	m	6
2	8.5	O26	m	0
2	8.5	O26	m	55
2	9	O26	m	500
2	9	O26	m	500
2	9	O26	m	500
2	9.5	O26	m	500
2	9.5	O26	m	500
2	9.5	O26	m	500
2	10	O26	m	500
2	10	O26	m	500
2	10	O26	m	500
2	10.5	O26	m	500
2	10.5	O26	m	500
2	10.5	O26	m	500
2	11	O26	m	500
2	11	O26	m	500
2	11	O26	m	500
2	11.5	O26	m	500
2	11.5	O26	m	500
2	11.5	O26	m	500
2	12	O26	m	303
2	12	O26	m	500
2	12	O26	m	500
2	12.5	O26	m	450
2	12.5	O26	m	390
2	12.5	O26	m	500
2	13	O26	m	500
2	13	O26	m	500
2	13	O26	m	500
2	0	O157	ss	500
2	0	O157	ss	500
2	0	O157	ss	500
2	0.5	O157	ss	500
2	0.5	O157	ss	500
2	0.5	O157	ss	500
2	1	O157	ss	500
2	1	O157	ss	500
2	1	O157	ss	500
2	1.5	O157	ss	500
2	1.5	O157	ss	500
2	1.5	O157	ss	500
2	2	O157	ss	500
2	2	O157	ss	500
2	2	O157	ss	500
2	2.5	O157	ss	500
2	2.5	O157	ss	500
2	2.5	O157	ss	500
2	3	O157	ss	500
2	3	O157	ss	500
2	3	O157	ss	500
2	3.5	O157	ss	500
2	3.5	O157	ss	500
2	3.5	O157	ss	500
2	4	O157	ss	500
2	4	O157	ss	500
2	4	O157	ss	500
2	4.5	O157	ss	500
2	4.5	O157	ss	500
2	4.5	O157	ss	500
2	5	O157	ss	500
2	5	O157	ss	500
2	5	O157	ss	500
2	5.5	O157	ss	500
2	5.5	O157	ss	500
2	5.5	O157	ss	500
2	6	O157	ss	500
2	6	O157	ss	500
2	6	O157	ss	500
2	6.5	O157	ss	108
2	6.5	O157	ss	181
2	6.5	O157	ss	27
2	7	O157	ss	182
2	7	O157	ss	236
2	7	O157	ss	74
2	7.5	O157	ss	9
2	7.5	O157	ss	7
2	7.5	O157	ss	0
2	8	O157	ss	0
2	8	O157	ss	0
2	8	O157	ss	0
2	8.5	O157	ss	6
2	8.5	O157	ss	4
2	8.5	O157	ss	88
2	9	O157	ss	500
2	9	O157	ss	500
2	9	O157	ss	500
2	9.5	O157	ss	500
2	9.5	O157	ss	500
2	9.5	O157	ss	500
2	10	O157	ss	500
2	10	O157	ss	500
2	10	O157	ss	500
2	10.5	O157	ss	500
2	10.5	O157	ss	500
2	10.5	O157	ss	500
2	11	O157	ss	500
2	11	O157	ss	500
2	11	O157	ss	500
2	11.5	O157	ss	500
2	11.5	O157	ss	500
2	11.5	O157	ss	500
2	12	O157	ss	310
2	12	O157	ss	500
2	12	O157	ss	500
2	12.5	O157	ss	468
2	12.5	O157	ss	412
2	12.5	O157	ss	500
2	13	O157	ss	500
2	13	O157	ss	500
2	13	O157	ss	500
2	0	O157	m	500
2	0	O157	m	500
2	0	O157	m	500
2	0.5	O157	m	500
2	0.5	O157	m	500
2	0.5	O157	m	500
2	1	O157	m	500
2	1	O157	m	500
2	1	O157	m	500
2	1.5	O157	m	500
2	1.5	O157	m	500
2	1.5	O157	m	500
2	2	O157	m	500
2	2	O157	m	500
2	2	O157	m	500
2	2.5	O157	m	500
2	2.5	O157	m	500
2	2.5	O157	m	500
2	3	O157	m	500
2	3	O157	m	500
2	3	O157	m	500
2	3.5	O157	m	500
2	3.5	O157	m	500
2	3.5	O157	m	500
2	4	O157	m	500
2	4	O157	m	500
2	4	O157	m	500
2	4.5	O157	m	500
2	4.5	O157	m	500
2	4.5	O157	m	500
2	5	O157	m	500
2	5	O157	m	500
2	5	O157	m	500
2	5.5	O157	m	500
2	5.5	O157	m	500
2	5.5	O157	m	500
2	6	O157	m	500
2	6	O157	m	500
2	6	O157	m	500
2	6.5	O157	m	110
2	6.5	O157	m	178
2	6.5	O157	m	36
2	7	O157	m	182
2	7	O157	m	213
2	7	O157	m	81
2	7.5	O157	m	6
2	7.5	O157	m	5
2	7.5	O157	m	0
2	8	O157	m	0
2	8	O157	m	0
2	8	O157	m	2
2	8.5	O157	m	6
2	8.5	O157	m	0
2	8.5	O157	m	72
2	9	O157	m	500
2	9	O157	m	500
2	9	O157	m	500
2	9.5	O157	m	500
2	9.5	O157	m	500
2	9.5	O157	m	500
2	10	O157	m	500
2	10	O157	m	500
2	10	O157	m	500
2	10.5	O157	m	500
2	10.5	O157	m	500
2	10.5	O157	m	500
2	11	O157	m	500
2	11	O157	m	500
2	11	O157	m	500
2	11.5	O157	m	500
2	11.5	O157	m	500
2	11.5	O157	m	500
2	12	O157	m	310
2	12	O157	m	500
2	12	O157	m	500
2	12.5	O157	m	468
2	12.5	O157	m	399
2	12.5	O157	m	500
2	13	O157	m	500
2	13	O157	m	500
2	13	O157	m	500
3	0	O26	ss	500
3	0	O26	ss	500
3	0	O26	ss	500
3	0.5	O26	ss	500
3	0.5	O26	ss	500
3	0.5	O26	ss	500
3	1	O26	ss	500
3	1	O26	ss	500
3	1	O26	ss	500
3	1.5	O26	ss	500
3	1.5	O26	ss	500
3	1.5	O26	ss	500
3	2	O26	ss	500
3	2	O26	ss	500
3	2	O26	ss	500
3	2.5	O26	ss	500
3	2.5	O26	ss	500
3	2.5	O26	ss	500
3	3	O26	ss	500
3	3	O26	ss	500
3	3	O26	ss	500
3	3.5	O26	ss	500
3	3.5	O26	ss	500
3	3.5	O26	ss	500
3	4	O26	ss	500
3	4	O26	ss	500
3	4	O26	ss	500
3	4.5	O26	ss	500
3	4.5	O26	ss	500
3	4.5	O26	ss	500
3	5	O26	ss	500
3	5	O26	ss	500
3	5	O26	ss	500
3	5.5	O26	ss	500
3	5.5	O26	ss	500
3	5.5	O26	ss	500
3	6	O26	ss	500
3	6	O26	ss	500
3	6	O26	ss	500
3	6.5	O26	ss	56
3	6.5	O26	ss	159
3	6.5	O26	ss	25
3	7	O26	ss	64
3	7	O26	ss	126
3	7	O26	ss	34
3	7.5	O26	ss	0
3	7.5	O26	ss	0
3	7.5	O26	ss	0
3	8	O26	ss	0
3	8	O26	ss	0
3	8	O26	ss	0
3	8.5	O26	ss	0
3	8.5	O26	ss	0
3	8.5	O26	ss	20
3	9	O26	ss	500
3	9	O26	ss	500
3	9	O26	ss	500
3	9.5	O26	ss	500
3	9.5	O26	ss	500
3	9.5	O26	ss	500
3	10	O26	ss	500
3	10	O26	ss	500
3	10	O26	ss	500
3	10.5	O26	ss	500
3	10.5	O26	ss	500
3	10.5	O26	ss	500
3	11	O26	ss	500
3	11	O26	ss	500
3	11	O26	ss	500
3	11.5	O26	ss	500
3	11.5	O26	ss	500
3	11.5	O26	ss	500
3	12	O26	ss	350
3	12	O26	ss	500
3	12	O26	ss	500
3	12.5	O26	ss	500
3	12.5	O26	ss	402
3	12.5	O26	ss	500
3	13	O26	ss	500
3	13	O26	ss	500
3	13	O26	ss	500
3	0	O26	m	500
3	0	O26	m	500
3	0	O26	m	500
3	0.5	O26	m	500
3	0.5	O26	m	500
3	0.5	O26	m	500
3	1	O26	m	500
3	1	O26	m	500
3	1	O26	m	500
3	1.5	O26	m	500
3	1.5	O26	m	500
3	1.5	O26	m	500
3	2	O26	m	500
3	2	O26	m	500
3	2	O26	m	500
3	2.5	O26	m	500
3	2.5	O26	m	500
3	2.5	O26	m	500
3	3	O26	m	500
3	3	O26	m	500
3	3	O26	m	500
3	3.5	O26	m	500
3	3.5	O26	m	500
3	3.5	O26	m	500
3	4	O26	m	500
3	4	O26	m	500
3	4	O26	m	500
3	4.5	O26	m	500
3	4.5	O26	m	500
3	4.5	O26	m	500
3	5	O26	m	500
3	5	O26	m	500
3	5	O26	m	500
3	5.5	O26	m	500
3	5.5	O26	m	500
3	5.5	O26	m	500
3	6	O26	m	500
3	6	O26	m	500
3	6	O26	m	500
3	6.5	O26	m	54
3	6.5	O26	m	160
3	6.5	O26	m	28
3	7	O26	m	64
3	7	O26	m	132
3	7	O26	m	45
3	7.5	O26	m	0
3	7.5	O26	m	0
3	7.5	O26	m	0
3	8	O26	m	0
3	8	O26	m	0
3	8	O26	m	0
3	8.5	O26	m	0
3	8.5	O26	m	0
3	8.5	O26	m	18
3	9	O26	m	500
3	9	O26	m	500
3	9	O26	m	500
3	9.5	O26	m	500
3	9.5	O26	m	500
3	9.5	O26	m	500
3	10	O26	m	500
3	10	O26	m	500
3	10	O26	m	500
3	10.5	O26	m	500
3	10.5	O26	m	500
3	10.5	O26	m	500
3	11	O26	m	500
3	11	O26	m	500
3	11	O26	m	500
3	11.5	O26	m	500
3	11.5	O26	m	500
3	11.5	O26	m	500
3	12	O26	m	350
3	12	O26	m	500
3	12	O26	m	500
3	12.5	O26	m	500
3	12.5	O26	m	409
3	12.5	O26	m	500
3	13	O26	m	500
3	13	O26	m	500
3	13	O26	m	500
3	0	O157	ss	500
3	0	O157	ss	500
3	0	O157	ss	500
3	0.5	O157	ss	500
3	0.5	O157	ss	500
3	0.5	O157	ss	500
3	1	O157	ss	500
3	1	O157	ss	500
3	1	O157	ss	500
3	1.5	O157	ss	500
3	1.5	O157	ss	500
3	1.5	O157	ss	500
3	2	O157	ss	500
3	2	O157	ss	500
3	2	O157	ss	500
3	2.5	O157	ss	500
3	2.5	O157	ss	500
3	2.5	O157	ss	500
3	3	O157	ss	500
3	3	O157	ss	500
3	3	O157	ss	500
3	3.5	O157	ss	500
3	3.5	O157	ss	500
3	3.5	O157	ss	500
3	4	O157	ss	500
3	4	O157	ss	500
3	4	O157	ss	500
3	4.5	O157	ss	500
3	4.5	O157	ss	500
3	4.5	O157	ss	500
3	5	O157	ss	500
3	5	O157	ss	500
3	5	O157	ss	500
3	5.5	O157	ss	500
3	5.5	O157	ss	500
3	5.5	O157	ss	500
3	6	O157	ss	500
3	6	O157	ss	500
3	6	O157	ss	500
3	6.5	O157	ss	52
3	6.5	O157	ss	144
3	6.5	O157	ss	18
3	7	O157	ss	68
3	7	O157	ss	104
3	7	O157	ss	42
3	7.5	O157	ss	1
3	7.5	O157	ss	0
3	7.5	O157	ss	0
3	8	O157	ss	0
3	8	O157	ss	0
3	8	O157	ss	0
3	8.5	O157	ss	0
3	8.5	O157	ss	0
3	8.5	O157	ss	22
3	9	O157	ss	500
3	9	O157	ss	500
3	9	O157	ss	500
3	9.5	O157	ss	500
3	9.5	O157	ss	500
3	9.5	O157	ss	500
3	10	O157	ss	500
3	10	O157	ss	500
3	10	O157	ss	500
3	10.5	O157	ss	500
3	10.5	O157	ss	500
3	10.5	O157	ss	500
3	11	O157	ss	500
3	11	O157	ss	500
3	11	O157	ss	500
3	11.5	O157	ss	500
3	11.5	O157	ss	500
3	11.5	O157	ss	500
3	12	O157	ss	334
3	12	O157	ss	500
3	12	O157	ss	500
3	12.5	O157	ss	500
3	12.5	O157	ss	400
3	12.5	O157	ss	500
3	13	O157	ss	500
3	13	O157	ss	500
3	13	O157	ss	500
3	0	O157	m	500
3	0	O157	m	500
3	0	O157	m	500
3	0.5	O157	m	500
3	0.5	O157	m	500
3	0.5	O157	m	500
3	1	O157	m	500
3	1	O157	m	500
3	1	O157	m	500
3	1.5	O157	m	500
3	1.5	O157	m	500
3	1.5	O157	m	500
3	2	O157	m	500
3	2	O157	m	500
3	2	O157	m	500
3	2.5	O157	m	500
3	2.5	O157	m	500
3	2.5	O157	m	500
3	3	O157	m	500
3	3	O157	m	500
3	3	O157	m	500
3	3.5	O157	m	500
3	3.5	O157	m	500
3	3.5	O157	m	500
3	4	O157	m	500
3	4	O157	m	500
3	4	O157	m	500
3	4.5	O157	m	500
3	4.5	O157	m	500
3	4.5	O157	m	500
3	5	O157	m	500
3	5	O157	m	500
3	5	O157	m	500
3	5.5	O157	m	500
3	5.5	O157	m	500
3	5.5	O157	m	500
3	6	O157	m	500
3	6	O157	m	500
3	6	O157	m	500
3	6.5	O157	m	50
3	6.5	O157	m	143
3	6.5	O157	m	21
3	7	O157	m	68
3	7	O157	m	106
3	7	O157	m	39
3	7.5	O157	m	1
3	7.5	O157	m	0
3	7.5	O157	m	0
3	8	O157	m	0
3	8	O157	m	0
3	8	O157	m	0
3	8.5	O157	m	0
3	8.5	O157	m	0
3	8.5	O157	m	15
3	9	O157	m	500
3	9	O157	m	500
3	9	O157	m	500
3	9.5	O157	m	500
3	9.5	O157	m	500
3	9.5	O157	m	500
3	10	O157	m	500
3	10	O157	m	500
3	10	O157	m	500
3	10.5	O157	m	500
3	10.5	O157	m	500
3	10.5	O157	m	500
3	11	O157	m	500
3	11	O157	m	500
3	11	O157	m	500
3	11.5	O157	m	500
3	11.5	O157	m	500
3	11.5	O157	m	500
3	12	O157	m	334
3	12	O157	m	500
3	12	O157	m	500
3	12.5	O157	m	500
3	12.5	O157	m	413
3	12.5	O157	m	500
3	13	O157	m	500
3	13	O157	m	500
3	13	O157	m	500
4	0	O26	ss	500
4	0	O26	ss	500
4	0	O26	ss	500
4	0.5	O26	ss	500
4	0.5	O26	ss	500
4	0.5	O26	ss	500
4	1	O26	ss	500
4	1	O26	ss	500
4	1	O26	ss	500
4	1.5	O26	ss	500
4	1.5	O26	ss	500
4	1.5	O26	ss	500
4	2	O26	ss	500
4	2	O26	ss	500
4	2	O26	ss	500
4	2.5	O26	ss	500
4	2.5	O26	ss	500
4	2.5	O26	ss	500
4	3	O26	ss	500
4	3	O26	ss	500
4	3	O26	ss	500
4	3.5	O26	ss	500
4	3.5	O26	ss	500
4	3.5	O26	ss	500
4	4	O26	ss	500
4	4	O26	ss	500
4	4	O26	ss	500
4	4.5	O26	ss	500
4	4.5	O26	ss	500
4	4.5	O26	ss	500
4	5	O26	ss	500
4	5	O26	ss	500
4	5	O26	ss	500
4	5.5	O26	ss	500
4	5.5	O26	ss	500
4	5.5	O26	ss	500
4	6	O26	ss	500
4	6	O26	ss	500
4	6	O26	ss	500
4	6.5	O26	ss	21
4	6.5	O26	ss	120
4	6.5	O26	ss	0
4	7	O26	ss	22
4	7	O26	ss	56
4	7	O26	ss	12
4	7.5	O26	ss	0
4	7.5	O26	ss	0
4	7.5	O26	ss	0
4	8	O26	ss	0
4	8	O26	ss	0
4	8	O26	ss	0
4	8.5	O26	ss	0
4	8.5	O26	ss	0
4	8.5	O26	ss	0
4	9	O26	ss	500
4	9	O26	ss	500
4	9	O26	ss	500
4	9.5	O26	ss	500
4	9.5	O26	ss	500
4	9.5	O26	ss	500
4	10	O26	ss	500
4	10	O26	ss	500
4	10	O26	ss	500
4	10.5	O26	ss	500
4	10.5	O26	ss	500
4	10.5	O26	ss	500
4	11	O26	ss	500
4	11	O26	ss	500
4	11	O26	ss	500
4	11.5	O26	ss	500
4	11.5	O26	ss	500
4	11.5	O26	ss	500
4	12	O26	ss	367
4	12	O26	ss	500
4	12	O26	ss	500
4	12.5	O26	ss	500
4	12.5	O26	ss	420
4	12.5	O26	ss	500
4	13	O26	ss	500
4	13	O26	ss	500
4	13	O26	ss	500
4	0	O26	m	500
4	0	O26	m	500
4	0	O26	m	500
4	0.5	O26	m	500
4	0.5	O26	m	500
4	0.5	O26	m	500
4	1	O26	m	500
4	1	O26	m	500
4	1	O26	m	500
4	1.5	O26	m	500
4	1.5	O26	m	500
4	1.5	O26	m	500
4	2	O26	m	500
4	2	O26	m	500
4	2	O26	m	500
4	2.5	O26	m	500
4	2.5	O26	m	500
4	2.5	O26	m	500
4	3	O26	m	500
4	3	O26	m	500
4	3	O26	m	500
4	3.5	O26	m	500
4	3.5	O26	m	500
4	3.5	O26	m	500
4	4	O26	m	500
4	4	O26	m	500
4	4	O26	m	500
4	4.5	O26	m	500
4	4.5	O26	m	500
4	4.5	O26	m	500
4	5	O26	m	500
4	5	O26	m	500
4	5	O26	m	500
4	5.5	O26	m	500
4	5.5	O26	m	500
4	5.5	O26	m	500
4	6	O26	m	500
4	6	O26	m	500
4	6	O26	m	500
4	6.5	O26	m	23
4	6.5	O26	m	121
4	6.5	O26	m	0
4	7	O26	m	22
4	7	O26	m	32
4	7	O26	m	20
4	7.5	O26	m	0
4	7.5	O26	m	0
4	7.5	O26	m	0
4	8	O26	m	0
4	8	O26	m	0
4	8	O26	m	0
4	8.5	O26	m	0
4	8.5	O26	m	0
4	8.5	O26	m	0
4	9	O26	m	500
4	9	O26	m	500
4	9	O26	m	500
4	9.5	O26	m	500
4	9.5	O26	m	500
4	9.5	O26	m	500
4	10	O26	m	500
4	10	O26	m	500
4	10	O26	m	500
4	10.5	O26	m	500
4	10.5	O26	m	500
4	10.5	O26	m	500
4	11	O26	m	500
4	11	O26	m	500
4	11	O26	m	500
4	11.5	O26	m	500
4	11.5	O26	m	500
4	11.5	O26	m	500
4	12	O26	m	367
4	12	O26	m	500
4	12	O26	m	500
4	12.5	O26	m	500
4	12.5	O26	m	422
4	12.5	O26	m	500
4	13	O26	m	500
4	13	O26	m	500
4	13	O26	m	500
4	0	O157	ss	500
4	0	O157	ss	500
4	0	O157	ss	500
4	0.5	O157	ss	500
4	0.5	O157	ss	500
4	0.5	O157	ss	500
4	1	O157	ss	500
4	1	O157	ss	500
4	1	O157	ss	500
4	1.5	O157	ss	500
4	1.5	O157	ss	500
4	1.5	O157	ss	500
4	2	O157	ss	500
4	2	O157	ss	500
4	2	O157	ss	500
4	2.5	O157	ss	500
4	2.5	O157	ss	500
4	2.5	O157	ss	500
4	3	O157	ss	500
4	3	O157	ss	500
4	3	O157	ss	500
4	3.5	O157	ss	500
4	3.5	O157	ss	500
4	3.5	O157	ss	500
4	4	O157	ss	500
4	4	O157	ss	500
4	4	O157	ss	500
4	4.5	O157	ss	500
4	4.5	O157	ss	500
4	4.5	O157	ss	500
4	5	O157	ss	500
4	5	O157	ss	500
4	5	O157	ss	500
4	5.5	O157	ss	500
4	5.5	O157	ss	500
4	5.5	O157	ss	500
4	6	O157	ss	500
4	6	O157	ss	500
4	6	O157	ss	500
4	6.5	O157	ss	20
4	6.5	O157	ss	132
4	6.5	O157	ss	0
4	7	O157	ss	21
4	7	O157	ss	22
4	7	O157	ss	28
4	7.5	O157	ss	0
4	7.5	O157	ss	0
4	7.5	O157	ss	0
4	8	O157	ss	0
4	8	O157	ss	0
4	8	O157	ss	0
4	8.5	O157	ss	0
4	8.5	O157	ss	0
4	8.5	O157	ss	0
4	9	O157	ss	500
4	9	O157	ss	500
4	9	O157	ss	500
4	9.5	O157	ss	500
4	9.5	O157	ss	500
4	9.5	O157	ss	500
4	10	O157	ss	500
4	10	O157	ss	500
4	10	O157	ss	500
4	10.5	O157	ss	500
4	10.5	O157	ss	500
4	10.5	O157	ss	500
4	11	O157	ss	500
4	11	O157	ss	500
4	11	O157	ss	500
4	11.5	O157	ss	500
4	11.5	O157	ss	500
4	11.5	O157	ss	500
4	12	O157	ss	372
4	12	O157	ss	500
4	12	O157	ss	500
4	12.5	O157	ss	500
4	12.5	O157	ss	432
4	12.5	O157	ss	500
4	13	O157	ss	500
4	13	O157	ss	500
4	13	O157	ss	500
4	0	O157	m	500
4	0	O157	m	500
4	0	O157	m	500
4	0.5	O157	m	500
4	0.5	O157	m	500
4	0.5	O157	m	500
4	1	O157	m	500
4	1	O157	m	500
4	1	O157	m	500
4	1.5	O157	m	500
4	1.5	O157	m	500
4	1.5	O157	m	500
4	2	O157	m	500
4	2	O157	m	500
4	2	O157	m	500
4	2.5	O157	m	500
4	2.5	O157	m	500
4	2.5	O157	m	500
4	3	O157	m	500
4	3	O157	m	500
4	3	O157	m	500
4	3.5	O157	m	500
4	3.5	O157	m	500
4	3.5	O157	m	500
4	4	O157	m	500
4	4	O157	m	500
4	4	O157	m	500
4	4.5	O157	m	500
4	4.5	O157	m	500
4	4.5	O157	m	500
4	5	O157	m	500
4	5	O157	m	500
4	5	O157	m	500
4	5.5	O157	m	500
4	5.5	O157	m	500
4	5.5	O157	m	500
4	6	O157	m	500
4	6	O157	m	500
4	6	O157	m	500
4	6.5	O157	m	20
4	6.5	O157	m	133
4	6.5	O157	m	0
4	7	O157	m	21
4	7	O157	m	16
4	7	O157	m	22
4	7.5	O157	m	0
4	7.5	O157	m	0
4	7.5	O157	m	0
4	8	O157	m	0
4	8	O157	m	0
4	8	O157	m	0
4	8.5	O157	m	0
4	8.5	O157	m	0
4	8.5	O157	m	0
4	9	O157	m	500
4	9	O157	m	500
4	9	O157	m	500
4	9.5	O157	m	500
4	9.5	O157	m	500
4	9.5	O157	m	500
4	10	O157	m	500
4	10	O157	m	500
4	10	O157	m	500
4	10.5	O157	m	500
4	10.5	O157	m	500
4	10.5	O157	m	500
4	11	O157	m	500
4	11	O157	m	500
4	11	O157	m	500
4	11.5	O157	m	500
4	11.5	O157	m	500
4	11.5	O157	m	500
4	12	O157	m	372
4	12	O157	m	500
4	12	O157	m	500
4	12.5	O157	m	500
4	12.5	O157	m	436
4	12.5	O157	m	500
4	13	O157	m	500
4	13	O157	m	500
4	13	O157	m	500
5	0	O26	ss	500
5	0	O26	ss	500
5	0	O26	ss	500
5	0.5	O26	ss	500
5	0.5	O26	ss	500
5	0.5	O26	ss	500
5	1	O26	ss	500
5	1	O26	ss	500
5	1	O26	ss	500
5	1.5	O26	ss	500
5	1.5	O26	ss	500
5	1.5	O26	ss	500
5	2	O26	ss	500
5	2	O26	ss	500
5	2	O26	ss	500
5	2.5	O26	ss	500
5	2.5	O26	ss	500
5	2.5	O26	ss	500
5	3	O26	ss	500
5	3	O26	ss	500
5	3	O26	ss	500
5	3.5	O26	ss	500
5	3.5	O26	ss	500
5	3.5	O26	ss	500
5	4	O26	ss	500
5	4	O26	ss	500
5	4	O26	ss	500
5	4.5	O26	ss	500
5	4.5	O26	ss	500
5	4.5	O26	ss	500
5	5	O26	ss	500
5	5	O26	ss	500
5	5	O26	ss	500
5	5.5	O26	ss	500
5	5.5	O26	ss	500
5	5.5	O26	ss	500
5	6	O26	ss	500
5	6	O26	ss	500
5	6	O26	ss	500
5	6.5	O26	ss	0
5	6.5	O26	ss	40
5	6.5	O26	ss	0
5	7	O26	ss	7
5	7	O26	ss	0
5	7	O26	ss	3
5	7.5	O26	ss	0
5	7.5	O26	ss	0
5	7.5	O26	ss	0
5	8	O26	ss	0
5	8	O26	ss	0
5	8	O26	ss	0
5	8.5	O26	ss	0
5	8.5	O26	ss	0
5	8.5	O26	ss	0
5	9	O26	ss	500
5	9	O26	ss	500
5	9	O26	ss	500
5	9.5	O26	ss	500
5	9.5	O26	ss	500
5	9.5	O26	ss	500
5	10	O26	ss	500
5	10	O26	ss	500
5	10	O26	ss	500
5	10.5	O26	ss	500
5	10.5	O26	ss	500
5	10.5	O26	ss	500
5	11	O26	ss	500
5	11	O26	ss	500
5	11	O26	ss	500
5	11.5	O26	ss	500
5	11.5	O26	ss	500
5	11.5	O26	ss	500
5	12	O26	ss	392
5	12	O26	ss	500
5	12	O26	ss	500
5	12.5	O26	ss	500
5	12.5	O26	ss	422
5	12.5	O26	ss	500
5	13	O26	ss	500
5	13	O26	ss	500
5	13	O26	ss	500
5	0	O26	m	500
5	0	O26	m	500
5	0	O26	m	500
5	0.5	O26	m	500
5	0.5	O26	m	500
5	0.5	O26	m	500
5	1	O26	m	500
5	1	O26	m	500
5	1	O26	m	500
5	1.5	O26	m	500
5	1.5	O26	m	500
5	1.5	O26	m	500
5	2	O26	m	500
5	2	O26	m	500
5	2	O26	m	500
5	2.5	O26	m	500
5	2.5	O26	m	500
5	2.5	O26	m	500
5	3	O26	m	500
5	3	O26	m	500
5	3	O26	m	500
5	3.5	O26	m	500
5	3.5	O26	m	500
5	3.5	O26	m	500
5	4	O26	m	500
5	4	O26	m	500
5	4	O26	m	500
5	4.5	O26	m	500
5	4.5	O26	m	500
5	4.5	O26	m	500
5	5	O26	m	500
5	5	O26	m	500
5	5	O26	m	500
5	5.5	O26	m	500
5	5.5	O26	m	500
5	5.5	O26	m	500
5	6	O26	m	500
5	6	O26	m	500
5	6	O26	m	500
5	6.5	O26	m	0
5	6.5	O26	m	41
5	6.5	O26	m	0
5	7	O26	m	7
5	7	O26	m	0
5	7	O26	m	2
5	7.5	O26	m	0
5	7.5	O26	m	0
5	7.5	O26	m	0
5	8	O26	m	0
5	8	O26	m	0
5	8	O26	m	0
5	8.5	O26	m	0
5	8.5	O26	m	0
5	8.5	O26	m	0
5	9	O26	m	500
5	9	O26	m	500
5	9	O26	m	500
5	9.5	O26	m	500
5	9.5	O26	m	500
5	9.5	O26	m	500
5	10	O26	m	500
5	10	O26	m	500
5	10	O26	m	500
5	10.5	O26	m	500
5	10.5	O26	m	500
5	10.5	O26	m	500
5	11	O26	m	500
5	11	O26	m	500
5	11	O26	m	500
5	11.5	O26	m	500
5	11.5	O26	m	500
5	11.5	O26	m	500
5	12	O26	m	392
5	12	O26	m	500
5	12	O26	m	500
5	12.5	O26	m	500
5	12.5	O26	m	441
5	12.5	O26	m	500
5	13	O26	m	500
5	13	O26	m	500
5	13	O26	m	500
5	0	O157	ss	500
5	0	O157	ss	500
5	0	O157	ss	500
5	0.5	O157	ss	500
5	0.5	O157	ss	500
5	0.5	O157	ss	500
5	1	O157	ss	500
5	1	O157	ss	500
5	1	O157	ss	500
5	1.5	O157	ss	500
5	1.5	O157	ss	500
5	1.5	O157	ss	500
5	2	O157	ss	500
5	2	O157	ss	500
5	2	O157	ss	500
5	2.5	O157	ss	500
5	2.5	O157	ss	500
5	2.5	O157	ss	500
5	3	O157	ss	500
5	3	O157	ss	500
5	3	O157	ss	500
5	3.5	O157	ss	500
5	3.5	O157	ss	500
5	3.5	O157	ss	500
5	4	O157	ss	500
5	4	O157	ss	500
5	4	O157	ss	500
5	4.5	O157	ss	500
5	4.5	O157	ss	500
5	4.5	O157	ss	500
5	5	O157	ss	500
5	5	O157	ss	500
5	5	O157	ss	500
5	5.5	O157	ss	500
5	5.5	O157	ss	500
5	5.5	O157	ss	500
5	6	O157	ss	500
5	6	O157	ss	500
5	6	O157	ss	500
5	6.5	O157	ss	0
5	6.5	O157	ss	36
5	6.5	O157	ss	0
5	7	O157	ss	8
5	7	O157	ss	0
5	7	O157	ss	4
5	7.5	O157	ss	0
5	7.5	O157	ss	0
5	7.5	O157	ss	0
5	8	O157	ss	0
5	8	O157	ss	0
5	8	O157	ss	0
5	8.5	O157	ss	0
5	8.5	O157	ss	0
5	8.5	O157	ss	0
5	9	O157	ss	500
5	9	O157	ss	500
5	9	O157	ss	500
5	9.5	O157	ss	500
5	9.5	O157	ss	500
5	9.5	O157	ss	500
5	10	O157	ss	500
5	10	O157	ss	500
5	10	O157	ss	500
5	10.5	O157	ss	500
5	10.5	O157	ss	500
5	10.5	O157	ss	500
5	11	O157	ss	500
5	11	O157	ss	500
5	11	O157	ss	500
5	11.5	O157	ss	500
5	11.5	O157	ss	500
5	11.5	O157	ss	500
5	12	O157	ss	400
5	12	O157	ss	500
5	12	O157	ss	500
5	12.5	O157	ss	500
5	12.5	O157	ss	450
5	12.5	O157	ss	500
5	13	O157	ss	500
5	13	O157	ss	500
5	13	O157	ss	500
5	0	O157	m	500
5	0	O157	m	500
5	0	O157	m	500
5	0.5	O157	m	500
5	0.5	O157	m	500
5	0.5	O157	m	500
5	1	O157	m	500
5	1	O157	m	500
5	1	O157	m	500
5	1.5	O157	m	500
5	1.5	O157	m	500
5	1.5	O157	m	500
5	2	O157	m	500
5	2	O157	m	500
5	2	O157	m	500
5	2.5	O157	m	500
5	2.5	O157	m	500
5	2.5	O157	m	500
5	3	O157	m	500
5	3	O157	m	500
5	3	O157	m	500
5	3.5	O157	m	500
5	3.5	O157	m	500
5	3.5	O157	m	500
5	4	O157	m	500
5	4	O157	m	500
5	4	O157	m	500
5	4.5	O157	m	500
5	4.5	O157	m	500
5	4.5	O157	m	500
5	5	O157	m	500
5	5	O157	m	500
5	5	O157	m	500
5	5.5	O157	m	500
5	5.5	O157	m	500
5	5.5	O157	m	500
5	6	O157	m	500
5	6	O157	m	500
5	6	O157	m	500
5	6.5	O157	m	0
5	6.5	O157	m	34
5	6.5	O157	m	0
5	7	O157	m	8
5	7	O157	m	0
5	7	O157	m	8
5	7.5	O157	m	0
5	7.5	O157	m	0
5	7.5	O157	m	0
5	8	O157	m	0
5	8	O157	m	0
5	8	O157	m	0
5	8.5	O157	m	0
5	8.5	O157	m	0
5	8.5	O157	m	0
5	9	O157	m	500
5	9	O157	m	500
5	9	O157	m	500
5	9.5	O157	m	500
5	9.5	O157	m	500
5	9.5	O157	m	500
5	10	O157	m	500
5	10	O157	m	500
5	10	O157	m	500
5	10.5	O157	m	500
5	10.5	O157	m	500
5	10.5	O157	m	500
5	11	O157	m	500
5	11	O157	m	500
5	11	O157	m	500
5	11.5	O157	m	500
5	11.5	O157	m	500
5	11.5	O157	m	500
5	12	O157	m	400
5	12	O157	m	500
5	12	O157	m	500
5	12.5	O157	m	500
5	12.5	O157	m	452
5	12.5	O157	m	500
5	13	O157	m	500
5	13	O157	m	500
5	13	O157	m	500
6	0	O26	ss	500
6	0	O26	ss	500
6	0	O26	ss	500
6	0.5	O26	ss	500
6	0.5	O26	ss	500
6	0.5	O26	ss	500
6	1	O26	ss	500
6	1	O26	ss	500
6	1	O26	ss	500
6	1.5	O26	ss	500
6	1.5	O26	ss	500
6	1.5	O26	ss	500
6	2	O26	ss	500
6	2	O26	ss	500
6	2	O26	ss	500
6	2.5	O26	ss	500
6	2.5	O26	ss	500
6	2.5	O26	ss	500
6	3	O26	ss	500
6	3	O26	ss	500
6	3	O26	ss	500
6	3.5	O26	ss	500
6	3.5	O26	ss	500
6	3.5	O26	ss	500
6	4	O26	ss	500
6	4	O26	ss	500
6	4	O26	ss	500
6	4.5	O26	ss	500
6	4.5	O26	ss	500
6	4.5	O26	ss	500
6	5	O26	ss	500
6	5	O26	ss	500
6	5	O26	ss	500
6	5.5	O26	ss	500
6	5.5	O26	ss	500
6	5.5	O26	ss	500
6	6	O26	ss	500
6	6	O26	ss	500
6	6	O26	ss	500
6	6.5	O26	ss	0
6	6.5	O26	ss	0
6	6.5	O26	ss	0
6	7	O26	ss	0
6	7	O26	ss	0
6	7	O26	ss	0
6	7.5	O26	ss	0
6	7.5	O26	ss	0
6	7.5	O26	ss	0
6	8	O26	ss	0
6	8	O26	ss	0
6	8	O26	ss	0
6	8.5	O26	ss	0
6	8.5	O26	ss	0
6	8.5	O26	ss	0
6	9	O26	ss	500
6	9	O26	ss	500
6	9	O26	ss	500
6	9.5	O26	ss	500
6	9.5	O26	ss	500
6	9.5	O26	ss	500
6	10	O26	ss	500
6	10	O26	ss	500
6	10	O26	ss	500
6	10.5	O26	ss	500
6	10.5	O26	ss	500
6	10.5	O26	ss	500
6	11	O26	ss	500
6	11	O26	ss	500
6	11	O26	ss	500
6	11.5	O26	ss	500
6	11.5	O26	ss	500
6	11.5	O26	ss	500
6	12	O26	ss	428
6	12	O26	ss	500
6	12	O26	ss	500
6	12.5	O26	ss	500
6	12.5	O26	ss	458
6	12.5	O26	ss	500
6	13	O26	ss	500
6	13	O26	ss	500
6	13	O26	ss	500
6	0	O26	m	500
6	0	O26	m	500
6	0	O26	m	500
6	0.5	O26	m	500
6	0.5	O26	m	500
6	0.5	O26	m	500
6	1	O26	m	500
6	1	O26	m	500
6	1	O26	m	500
6	1.5	O26	m	500
6	1.5	O26	m	500
6	1.5	O26	m	500
6	2	O26	m	500
6	2	O26	m	500
6	2	O26	m	500
6	2.5	O26	m	500
6	2.5	O26	m	500
6	2.5	O26	m	500
6	3	O26	m	500
6	3	O26	m	500
6	3	O26	m	500
6	3.5	O26	m	500
6	3.5	O26	m	500
6	3.5	O26	m	500
6	4	O26	m	500
6	4	O26	m	500
6	4	O26	m	500
6	4.5	O26	m	500
6	4.5	O26	m	500
6	4.5	O26	m	500
6	5	O26	m	500
6	5	O26	m	500
6	5	O26	m	500
6	5.5	O26	m	500
6	5.5	O26	m	500
6	5.5	O26	m	500
6	6	O26	m	500
6	6	O26	m	500
6	6	O26	m	500
6	6.5	O26	m	0
6	6.5	O26	m	0
6	6.5	O26	m	0
6	7	O26	m	0
6	7	O26	m	0
6	7	O26	m	0
6	7.5	O26	m	0
6	7.5	O26	m	0
6	7.5	O26	m	0
6	8	O26	m	0
6	8	O26	m	0
6	8	O26	m	0
6	8.5	O26	m	0
6	8.5	O26	m	0
6	8.5	O26	m	0
6	9	O26	m	500
6	9	O26	m	500
6	9	O26	m	500
6	9.5	O26	m	500
6	9.5	O26	m	500
6	9.5	O26	m	500
6	10	O26	m	500
6	10	O26	m	500
6	10	O26	m	500
6	10.5	O26	m	500
6	10.5	O26	m	500
6	10.5	O26	m	500
6	11	O26	m	500
6	11	O26	m	500
6	11	O26	m	500
6	11.5	O26	m	500
6	11.5	O26	m	500
6	11.5	O26	m	500
6	12	O26	m	428
6	12	O26	m	500
6	12	O26	m	500
6	12.5	O26	m	500
6	12.5	O26	m	463
6	12.5	O26	m	500
6	13	O26	m	500
6	13	O26	m	500
6	13	O26	m	500
6	0	O157	ss	500
6	0	O157	ss	500
6	0	O157	ss	500
6	0.5	O157	ss	500
6	0.5	O157	ss	500
6	0.5	O157	ss	500
6	1	O157	ss	500
6	1	O157	ss	500
6	1	O157	ss	500
6	1.5	O157	ss	500
6	1.5	O157	ss	500
6	1.5	O157	ss	500
6	2	O157	ss	500
6	2	O157	ss	500
6	2	O157	ss	500
6	2.5	O157	ss	500
6	2.5	O157	ss	500
6	2.5	O157	ss	500
6	3	O157	ss	500
6	3	O157	ss	500
6	3	O157	ss	500
6	3.5	O157	ss	500
6	3.5	O157	ss	500
6	3.5	O157	ss	500
6	4	O157	ss	500
6	4	O157	ss	500
6	4	O157	ss	500
6	4.5	O157	ss	500
6	4.5	O157	ss	500
6	4.5	O157	ss	500
6	5	O157	ss	500
6	5	O157	ss	500
6	5	O157	ss	500
6	5.5	O157	ss	500
6	5.5	O157	ss	500
6	5.5	O157	ss	500
6	6	O157	ss	500
6	6	O157	ss	500
6	6	O157	ss	500
6	6.5	O157	ss	0
6	6.5	O157	ss	0
6	6.5	O157	ss	0
6	7	O157	ss	0
6	7	O157	ss	0
6	7	O157	ss	0
6	7.5	O157	ss	0
6	7.5	O157	ss	0
6	7.5	O157	ss	0
6	8	O157	ss	0
6	8	O157	ss	0
6	8	O157	ss	0
6	8.5	O157	ss	0
6	8.5	O157	ss	0
6	8.5	O157	ss	0
6	9	O157	ss	500
6	9	O157	ss	500
6	9	O157	ss	500
6	9.5	O157	ss	500
6	9.5	O157	ss	500
6	9.5	O157	ss	500
6	10	O157	ss	500
6	10	O157	ss	500
6	10	O157	ss	500
6	10.5	O157	ss	500
6	10.5	O157	ss	500
6	10.5	O157	ss	500
6	11	O157	ss	500
6	11	O157	ss	500
6	11	O157	ss	500
6	11.5	O157	ss	500
6	11.5	O157	ss	500
6	11.5	O157	ss	500
6	12	O157	ss	412
6	12	O157	ss	500
6	12	O157	ss	500
6	12.5	O157	ss	500
6	12.5	O157	ss	496
6	12.5	O157	ss	500
6	13	O157	ss	500
6	13	O157	ss	500
6	13	O157	ss	500
6	0	O157	m	500
6	0	O157	m	500
6	0	O157	m	500
6	0.5	O157	m	500
6	0.5	O157	m	500
6	0.5	O157	m	500
6	1	O157	m	500
6	1	O157	m	500
6	1	O157	m	500
6	1.5	O157	m	500
6	1.5	O157	m	500
6	1.5	O157	m	500
6	2	O157	m	500
6	2	O157	m	500
6	2	O157	m	500
6	2.5	O157	m	500
6	2.5	O157	m	500
6	2.5	O157	m	500
6	3	O157	m	500
6	3	O157	m	500
6	3	O157	m	500
6	3.5	O157	m	500
6	3.5	O157	m	500
6	3.5	O157	m	500
6	4	O157	m	500
6	4	O157	m	500
6	4	O157	m	500
6	4.5	O157	m	500
6	4.5	O157	m	500
6	4.5	O157	m	500
6	5	O157	m	500
6	5	O157	m	500
6	5	O157	m	500
6	5.5	O157	m	500
6	5.5	O157	m	500
6	5.5	O157	m	500
6	6	O157	m	500
6	6	O157	m	500
6	6	O157	m	500
6	6.5	O157	m	0
6	6.5	O157	m	0
6	6.5	O157	m	0
6	7	O157	m	0
6	7	O157	m	0
6	7	O157	m	0
6	7.5	O157	m	0
6	7.5	O157	m	0
6	7.5	O157	m	0
6	8	O157	m	0
6	8	O157	m	0
6	8	O157	m	0
6	8.5	O157	m	0
6	8.5	O157	m	0
6	8.5	O157	m	0
6	9	O157	m	500
6	9	O157	m	500
6	9	O157	m	500
6	9.5	O157	m	500
6	9.5	O157	m	500
6	9.5	O157	m	500
6	10	O157	m	500
6	10	O157	m	500
6	10	O157	m	500
6	10.5	O157	m	500
6	10.5	O157	m	500
6	10.5	O157	m	500
6	11	O157	m	500
6	11	O157	m	500
6	11	O157	m	500
6	11.5	O157	m	500
6	11.5	O157	m	500
6	11.5	O157	m	500
6	12	O157	m	412
6	12	O157	m	500
6	12	O157	m	500
6	12.5	O157	m	500
6	12.5	O157	m	500
6	12.5	O157	m	500
6	13	O157	m	500
6	13	O157	m	500
6	13	O157	m	500
7	0	O26	ss	500
7	0	O26	ss	500
7	0	O26	ss	500
7	0.5	O26	ss	500
7	0.5	O26	ss	500
7	0.5	O26	ss	500
7	1	O26	ss	500
7	1	O26	ss	500
7	1	O26	ss	500
7	1.5	O26	ss	500
7	1.5	O26	ss	500
7	1.5	O26	ss	500
7	2	O26	ss	500
7	2	O26	ss	500
7	2	O26	ss	500
7	2.5	O26	ss	500
7	2.5	O26	ss	500
7	2.5	O26	ss	500
7	3	O26	ss	500
7	3	O26	ss	500
7	3	O26	ss	500
7	3.5	O26	ss	500
7	3.5	O26	ss	500
7	3.5	O26	ss	500
7	4	O26	ss	500
7	4	O26	ss	500
7	4	O26	ss	500
7	4.5	O26	ss	500
7	4.5	O26	ss	500
7	4.5	O26	ss	500
7	5	O26	ss	500
7	5	O26	ss	500
7	5	O26	ss	500
7	5.5	O26	ss	500
7	5.5	O26	ss	500
7	5.5	O26	ss	500
7	6	O26	ss	500
7	6	O26	ss	500
7	6	O26	ss	500
7	6.5	O26	ss	0
7	6.5	O26	ss	0
7	6.5	O26	ss	0
7	7	O26	ss	0
7	7	O26	ss	0
7	7	O26	ss	0
7	7.5	O26	ss	0
7	7.5	O26	ss	0
7	7.5	O26	ss	0
7	8	O26	ss	0
7	8	O26	ss	0
7	8	O26	ss	0
7	8.5	O26	ss	0
7	8.5	O26	ss	0
7	8.5	O26	ss	0
7	9	O26	ss	500
[truncated: 9,341 more rows]
