# Supplementary material for: Nitrate enrichment does not affect enteropathogenic Escherichia coli in aquatic microcosms but may affect other strains present in aquatic habitats
Source: PeerJ. 2022 Sep 27;10:e13914. doi: 10.7717/peerj.13914 (PMC9524367; doi:10.7717/peerj.13914)
Supplement: Supplemental Information 2 [file peerj-10-13914-s002.csv]

Day	KNO3	CFU_O26	Water	CFU_K99
1	0.0	500	0	500
2	0.0	500	0	500
3	0.0	500	0	500
4	0.0	500	0	500
5	0.0	500	0	500
6	0.0	500	0	500
7	0.0	500	0	500
10	0.0	500	0	500
13	0.0	500	0	500
16	0.0	500	0	500
19	0.0	500	0	500
22	0.0	500	0	500
25	0.0	500	0	500
28	0.0	500	0	500
31	0.0	500	0	500
34	0.0	500	0	500
37	0.0	500	0	500
40	0.0	500	0	500
43	0.0	500	0	500
46	0.0	500	0	500
49	0.0	500	0	500
52	0.0	500	0	500
55	0.0	500	0	500
58	0.0	500	0	500
61	0.0	500	0	500
64	0.0	500	0	500
67	0.0	500	0	500
70	0.0	500	0	500
73	0.0	500	0	500
76	0.0	500	0	500
79	0.0	500	0	500
82	0.0	500	0	500
85	0.0	500	0	500
88	0.0	500	0	500
91	0.0	500	0	500
1	0.0	500	0	500
2	0.0	500	0	500
3	0.0	500	0	500
4	0.0	500	0	500
5	0.0	500	0	500
6	0.0	500	0	500
7	0.0	500	0	500
10	0.0	500	0	500
13	0.0	500	0	500
16	0.0	500	0	500
19	0.0	500	0	500
22	0.0	500	0	500
25	0.0	500	0	500
28	0.0	500	0	500
31	0.0	500	0	500
34	0.0	500	0	500
37	0.0	500	0	500
40	0.0	500	0	500
43	0.0	500	0	500
46	0.0	500	0	500
49	0.0	500	0	500
52	0.0	500	0	500
55	0.0	500	0	500
58	0.0	500	0	500
61	0.0	500	0	500
64	0.0	500	0	500
67	0.0	500	0	500
70	0.0	500	0	500
73	0.0	500	0	500
76	0.0	500	0	500
79	0.0	500	0	500
82	0.0	500	0	500
85	0.0	500	0	500
88	0.0	500	0	500
91	0.0	500	0	500
1	0.0	500	0	500
2	0.0	500	0	500
3	0.0	500	0	500
4	0.0	500	0	500
5	0.0	500	0	500
6	0.0	500	0	500
7	0.0	500	0	500
10	0.0	500	0	500
13	0.0	500	0	500
16	0.0	500	0	500
19	0.0	500	0	500
22	0.0	500	0	500
25	0.0	500	0	500
28	0.0	500	0	500
31	0.0	500	0	500
34	0.0	500	0	500
37	0.0	500	0	500
40	0.0	500	0	500
43	0.0	500	0	500
46	0.0	500	0	500
49	0.0	500	0	500
52	0.0	500	0	500
55	0.0	500	0	500
58	0.0	500	0	500
61	0.0	500	0	500
64	0.0	500	0	500
67	0.0	500	0	500
70	0.0	500	0	500
73	0.0	500	0	500
76	0.0	500	0	500
79	0.0	500	0	500
82	0.0	500	0	500
85	0.0	500	0	500
88	0.0	500	0	500
91	0.0	500	0	500
1	0.0	500	0	500
2	0.0	500	0	500
3	0.0	500	0	500
4	0.0	500	0	500
5	0.0	500	0	500
6	0.0	500	0	500
7	0.0	500	0	500
10	0.0	500	0	500
13	0.0	500	0	500
16	0.0	500	0	500
19	0.0	500	0	500
22	0.0	500	0	500
25	0.0	500	0	500
28	0.0	500	0	500
31	0.0	500	0	500
34	0.0	500	0	500
37	0.0	500	0	500
40	0.0	500	0	500
43	0.0	500	0	500
46	0.0	500	0	500
49	0.0	500	0	500
52	0.0	500	0	500
55	0.0	500	0	500
58	0.0	500	0	500
61	0.0	500	0	500
64	0.0	500	0	500
67	0.0	500	0	500
70	0.0	500	0	500
73	0.0	500	0	500
76	0.0	500	0	500
79	0.0	500	0	500
82	0.0	500	0	500
85	0.0	500	0	500
88	0.0	500	0	500
91	0.0	500	0	500
1	0.0	500	0	500
2	0.0	500	0	500
3	0.0	500	0	500
4	0.0	500	0	500
5	0.0	500	0	500
6	0.0	500	0	500
7	0.0	500	0	500
10	0.0	500	0	500
13	0.0	500	0	500
16	0.0	500	0	500
19	0.0	500	0	500
22	0.0	500	0	500
25	0.0	500	0	500
28	0.0	500	0	500
31	0.0	500	0	500
34	0.0	500	0	500
37	0.0	500	0	500
40	0.0	500	0	500
43	0.0	500	0	500
46	0.0	500	0	500
49	0.0	500	0	500
52	0.0	500	0	500
55	0.0	500	0	500
58	0.0	500	0	500
61	0.0	500	0	500
64	0.0	500	0	500
67	0.0	500	0	500
70	0.0	500	0	500
73	0.0	500	0	500
76	0.0	500	0	500
79	0.0	500	0	500
82	0.0	500	0	500
85	0.0	500	0	500
88	0.0	500	0	500
91	0.0	500	0	500
1	1.0	500	0	500
2	1.0	500	0	500
3	1.0	500	0	500
4	1.0	500	0	500
5	1.0	500	0	500
6	1.0	500	0	500
7	1.0	500	0	500
10	1.0	500	0	500
13	1.0	500	0	500
16	1.0	500	0	500
19	1.0	500	0	500
22	1.0	500	0	500
25	1.0	500	0	500
28	1.0	500	0	500
31	1.0	500	0	500
34	1.0	500	0	500
37	1.0	500	0	500
40	1.0	500	0	500
43	1.0	500	0	500
46	1.0	500	0	500
49	1.0	500	0	500
52	1.0	500	0	500
55	1.0	500	0	500
58	1.0	500	0	500
61	1.0	500	0	500
64	1.0	500	0	500
67	1.0	500	0	500
70	1.0	500	0	500
73	1.0	500	0	500
76	1.0	500	0	500
79	1.0	500	0	500
82	1.0	500	0	500
85	1.0	500	0	500
88	1.0	500	0	500
91	1.0	500	0	500
1	1.0	500	0	500
2	1.0	500	0	500
3	1.0	500	0	500
4	1.0	500	0	500
5	1.0	500	0	500
6	1.0	500	0	500
7	1.0	500	0	500
10	1.0	500	0	500
13	1.0	500	0	500
16	1.0	500	0	500
19	1.0	500	0	500
22	1.0	500	0	500
25	1.0	500	0	500
28	1.0	500	0	500
31	1.0	500	0	500
34	1.0	500	0	500
37	1.0	500	0	500
40	1.0	500	0	500
43	1.0	500	0	500
46	1.0	500	0	500
49	1.0	500	0	500
52	1.0	500	0	500
55	1.0	500	0	500
58	1.0	500	0	500
61	1.0	500	0	500
64	1.0	500	0	500
67	1.0	500	0	500
70	1.0	500	0	500
73	1.0	500	0	500
76	1.0	500	0	500
79	1.0	500	0	500
82	1.0	500	0	500
85	1.0	500	0	500
88	1.0	500	0	500
91	1.0	500	0	500
1	1.0	500	0	500
2	1.0	500	0	500
3	1.0	500	0	500
4	1.0	500	0	500
5	1.0	500	0	500
6	1.0	500	0	500
7	1.0	500	0	500
10	1.0	500	0	500
13	1.0	500	0	500
16	1.0	500	0	500
19	1.0	500	0	500
22	1.0	500	0	500
25	1.0	500	0	500
28	1.0	500	0	500
31	1.0	500	0	500
34	1.0	500	0	500
37	1.0	500	0	500
40	1.0	500	0	500
43	1.0	500	0	500
46	1.0	500	0	500
49	1.0	500	0	500
52	1.0	500	0	500
55	1.0	500	0	500
58	1.0	500	0	500
61	1.0	500	0	500
64	1.0	500	0	500
67	1.0	500	0	500
70	1.0	500	0	500
73	1.0	500	0	500
76	1.0	500	0	500
79	1.0	500	0	500
82	1.0	500	0	500
85	1.0	500	0	500
88	1.0	500	0	500
91	1.0	500	0	500
1	1.0	500	0	500
2	1.0	500	0	500
3	1.0	500	0	500
4	1.0	500	0	500
5	1.0	500	0	500
6	1.0	500	0	500
7	1.0	500	0	500
10	1.0	500	0	500
13	1.0	500	0	500
16	1.0	500	0	500
19	1.0	500	0	500
22	1.0	500	0	500
25	1.0	500	0	500
28	1.0	500	0	500
31	1.0	500	0	500
34	1.0	500	0	500
37	1.0	500	0	500
40	1.0	500	0	500
43	1.0	500	0	500
46	1.0	500	0	500
49	1.0	500	0	500
52	1.0	500	0	500
55	1.0	500	0	500
58	1.0	500	0	500
61	1.0	500	0	500
64	1.0	500	0	500
67	1.0	500	0	500
70	1.0	500	0	500
73	1.0	500	0	500
76	1.0	500	0	500
79	1.0	500	0	500
82	1.0	500	0	500
85	1.0	500	0	500
88	1.0	500	0	500
91	1.0	500	0	500
1	1.0	500	0	500
2	1.0	500	0	500
3	1.0	500	0	500
4	1.0	500	0	500
5	1.0	500	0	500
6	1.0	500	0	500
7	1.0	500	0	500
10	1.0	500	0	500
13	1.0	500	0	500
16	1.0	500	0	500
19	1.0	500	0	500
22	1.0	500	0	500
25	1.0	500	0	500
28	1.0	500	0	500
31	1.0	500	0	500
34	1.0	500	0	500
37	1.0	500	0	500
40	1.0	500	0	500
43	1.0	500	0	500
46	1.0	500	0	500
49	1.0	500	0	500
52	1.0	500	0	500
55	1.0	500	0	500
58	1.0	500	0	500
61	1.0	500	0	500
64	1.0	500	0	500
67	1.0	500	0	500
70	1.0	500	0	500
73	1.0	500	0	500
76	1.0	500	0	500
79	1.0	500	0	500
82	1.0	500	0	500
85	1.0	500	0	500
88	1.0	500	0	500
91	1.0	500	0	500
1	3.0	500	0	500
2	3.0	500	0	500
3	3.0	500	0	500
4	3.0	500	0	500
5	3.0	500	0	500
6	3.0	500	0	500
7	3.0	500	0	500
10	3.0	500	0	500
13	3.0	500	0	500
16	3.0	500	0	500
19	3.0	500	0	500
22	3.0	500	0	500
25	3.0	500	0	500
28	3.0	500	0	500
31	3.0	500	0	500
34	3.0	500	0	500
37	3.0	500	0	500
40	3.0	500	0	500
43	3.0	500	0	500
46	3.0	500	0	500
49	3.0	500	0	500
52	3.0	500	0	500
55	3.0	500	0	500
58	3.0	500	0	500
61	3.0	500	0	500
64	3.0	500	0	500
67	3.0	500	0	500
70	3.0	500	0	500
73	3.0	500	0	500
76	3.0	500	0	500
79	3.0	500	0	500
82	3.0	500	0	500
85	3.0	500	0	500
88	3.0	500	0	500
91	3.0	500	0	500
1	3.0	500	0	500
2	3.0	500	0	500
3	3.0	500	0	500
4	3.0	500	0	500
5	3.0	500	0	500
6	3.0	500	0	500
7	3.0	500	0	500
10	3.0	500	0	500
13	3.0	500	0	500
16	3.0	500	0	500
19	3.0	500	0	500
22	3.0	500	0	500
25	3.0	500	0	500
28	3.0	500	0	500
31	3.0	500	0	500
34	3.0	500	0	500
37	3.0	500	0	500
40	3.0	500	0	500
43	3.0	500	0	500
46	3.0	500	0	500
49	3.0	500	0	500
52	3.0	500	0	500
55	3.0	500	0	500
58	3.0	500	0	500
61	3.0	500	0	500
64	3.0	500	0	500
67	3.0	500	0	500
70	3.0	500	0	500
73	3.0	500	0	500
76	3.0	500	0	500
79	3.0	500	0	500
82	3.0	500	0	500
85	3.0	500	0	500
88	3.0	500	0	500
91	3.0	500	0	500
1	3.0	500	0	500
2	3.0	500	0	500
3	3.0	500	0	500
4	3.0	500	0	500
5	3.0	500	0	500
6	3.0	500	0	500
7	3.0	500	0	500
10	3.0	500	0	500
13	3.0	500	0	500
16	3.0	500	0	500
19	3.0	500	0	500
22	3.0	500	0	500
25	3.0	500	0	500
28	3.0	500	0	500
31	3.0	500	0	500
34	3.0	500	0	500
37	3.0	500	0	500
40	3.0	500	0	500
43	3.0	500	0	500
46	3.0	500	0	500
49	3.0	500	0	500
52	3.0	500	0	500
55	3.0	500	0	500
58	3.0	500	0	500
61	3.0	500	0	500
64	3.0	500	0	500
67	3.0	500	0	500
70	3.0	500	0	500
73	3.0	500	0	500
76	3.0	500	0	500
79	3.0	500	0	500
82	3.0	500	0	500
85	3.0	500	0	500
88	3.0	500	0	500
91	3.0	500	0	500
1	3.0	500	0	500
2	3.0	500	0	500
3	3.0	500	0	500
4	3.0	500	0	500
5	3.0	500	0	500
6	3.0	500	0	500
7	3.0	500	0	500
10	3.0	500	0	500
13	3.0	500	0	500
16	3.0	500	0	500
19	3.0	500	0	500
22	3.0	500	0	500
25	3.0	500	0	500
28	3.0	500	0	500
31	3.0	500	0	500
34	3.0	500	0	500
37	3.0	500	0	500
40	3.0	500	0	500
43	3.0	500	0	500
46	3.0	500	0	500
49	3.0	500	0	500
52	3.0	500	0	500
55	3.0	500	0	500
58	3.0	500	0	500
61	3.0	500	0	500
64	3.0	500	0	500
67	3.0	500	0	500
70	3.0	500	0	500
73	3.0	500	0	500
76	3.0	500	0	500
79	3.0	500	0	500
82	3.0	500	0	500
85	3.0	500	0	500
88	3.0	500	0	500
91	3.0	500	0	500
1	3.0	500	0	500
2	3.0	500	0	500
3	3.0	500	0	500
4	3.0	500	0	500
5	3.0	500	0	500
6	3.0	500	0	500
7	3.0	500	0	500
10	3.0	500	0	500
13	3.0	500	0	500
16	3.0	500	0	500
19	3.0	500	0	500
22	3.0	500	0	500
25	3.0	500	0	500
28	3.0	500	0	500
31	3.0	500	0	500
34	3.0	500	0	500
37	3.0	500	0	500
40	3.0	500	0	500
43	3.0	500	0	500
46	3.0	500	0	500
49	3.0	500	0	500
52	3.0	500	0	500
55	3.0	500	0	500
58	3.0	500	0	500
61	3.0	500	0	500
64	3.0	500	0	500
67	3.0	500	0	500
70	3.0	500	0	500
73	3.0	500	0	500
76	3.0	500	0	500
79	3.0	500	0	500
82	3.0	500	0	500
85	3.0	500	0	500
88	3.0	500	0	500
91	3.0	500	0	500
1	0.0	500	1	500
2	0.0	500	1	500
3	0.0	500	1	500
4	0.0	500	1	500
5	0.0	500	1	500
6	0.0	500	1	500
7	0.0	500	1	500
10	0.0	500	1	500
13	0.0	500	1	500
16	0.0	500	1	500
19	0.0	500	1	500
22	0.0	500	1	500
25	0.0	500	1	500
28	0.0	500	1	500
31	0.0	500	1	500
34	0.0	500	1	500
37	0.0	500	1	500
40	0.0	500	1	500
43	0.0	500	1	500
46	0.0	500	1	500
49	0.0	500	1	500
52	0.0	500	1	500
55	0.0	500	1	500
58	0.0	500	1	500
61	0.0	500	1	500
64	0.0	500	1	500
67	0.0	500	1	500
70	0.0	500	1	500
73	0.0	500	1	500
76	0.0	500	1	500
79	0.0	500	1	500
82	0.0	500	1	500
85	0.0	500	1	500
88	0.0	500	1	500
91	0.0	500	1	500
1	0.0	500	1	500
2	0.0	500	1	500
3	0.0	500	1	500
4	0.0	500	1	500
5	0.0	500	1	500
6	0.0	500	1	500
7	0.0	500	1	500
10	0.0	500	1	500
13	0.0	500	1	500
16	0.0	500	1	500
19	0.0	500	1	500
22	0.0	500	1	500
25	0.0	500	1	500
28	0.0	500	1	500
31	0.0	500	1	500
34	0.0	500	1	500
37	0.0	500	1	500
40	0.0	500	1	500
43	0.0	500	1	500
46	0.0	500	1	500
49	0.0	500	1	500
52	0.0	500	1	500
55	0.0	500	1	500
58	0.0	500	1	500
61	0.0	500	1	500
64	0.0	500	1	500
67	0.0	500	1	500
70	0.0	500	1	500
73	0.0	500	1	500
76	0.0	500	1	500
79	0.0	500	1	500
82	0.0	500	1	500
85	0.0	500	1	500
88	0.0	500	1	500
91	0.0	500	1	500
1	0.0	500	1	500
2	0.0	500	1	500
3	0.0	500	1	500
4	0.0	500	1	500
5	0.0	500	1	500
6	0.0	500	1	500
7	0.0	500	1	500
10	0.0	500	1	500
13	0.0	500	1	500
16	0.0	500	1	500
19	0.0	500	1	500
22	0.0	500	1	500
25	0.0	500	1	500
28	0.0	500	1	500
31	0.0	500	1	500
34	0.0	500	1	500
37	0.0	500	1	500
40	0.0	500	1	500
43	0.0	500	1	500
46	0.0	500	1	500
49	0.0	500	1	500
52	0.0	500	1	500
55	0.0	500	1	500
58	0.0	500	1	500
61	0.0	500	1	500
64	0.0	500	1	500
67	0.0	500	1	500
70	0.0	500	1	500
73	0.0	500	1	500
76	0.0	500	1	500
79	0.0	500	1	500
82	0.0	500	1	500
85	0.0	500	1	500
88	0.0	500	1	500
91	0.0	500	1	500
1	0.0	500	1	500
2	0.0	500	1	500
3	0.0	500	1	500
4	0.0	500	1	500
5	0.0	500	1	500
6	0.0	500	1	500
7	0.0	500	1	500
10	0.0	500	1	500
13	0.0	500	1	500
16	0.0	500	1	500
19	0.0	500	1	500
22	0.0	500	1	500
25	0.0	500	1	500
28	0.0	500	1	500
31	0.0	500	1	500
34	0.0	500	1	500
37	0.0	500	1	500
40	0.0	500	1	500
43	0.0	500	1	500
46	0.0	500	1	500
49	0.0	500	1	500
52	0.0	500	1	500
55	0.0	500	1	500
58	0.0	500	1	500
61	0.0	500	1	500
64	0.0	500	1	500
67	0.0	500	1	500
70	0.0	500	1	500
73	0.0	500	1	500
76	0.0	500	1	500
79	0.0	500	1	500
82	0.0	500	1	500
85	0.0	500	1	500
88	0.0	500	1	500
91	0.0	500	1	500
1	0.0	500	1	500
2	0.0	500	1	500
3	0.0	500	1	500
4	0.0	500	1	500
5	0.0	500	1	500
6	0.0	500	1	500
7	0.0	500	1	500
10	0.0	500	1	500
13	0.0	500	1	500
16	0.0	500	1	500
19	0.0	500	1	500
22	0.0	500	1	500
25	0.0	500	1	500
28	0.0	500	1	500
31	0.0	500	1	500
34	0.0	500	1	500
37	0.0	500	1	500
40	0.0	500	1	500
43	0.0	500	1	500
46	0.0	500	1	500
49	0.0	500	1	500
52	0.0	500	1	500
55	0.0	500	1	500
58	0.0	500	1	500
61	0.0	500	1	500
64	0.0	500	1	500
67	0.0	500	1	500
70	0.0	500	1	500
73	0.0	500	1	500
76	0.0	500	1	500
79	0.0	500	1	500
82	0.0	500	1	500
85	0.0	500	1	500
88	0.0	500	1	500
91	0.0	500	1	500
1	1.0	500	1	500
2	1.0	500	1	500
3	1.0	500	1	500
4	1.0	500	1	500
5	1.0	500	1	500
6	1.0	500	1	500
7	1.0	500	1	500
10	1.0	500	1	500
13	1.0	500	1	500
16	1.0	500	1	500
19	1.0	500	1	500
22	1.0	500	1	500
25	1.0	500	1	500
28	1.0	500	1	500
31	1.0	500	1	500
34	1.0	500	1	500
37	1.0	500	1	500
40	1.0	500	1	500
43	1.0	500	1	500
46	1.0	500	1	500
49	1.0	500	1	500
52	1.0	500	1	500
55	1.0	500	1	500
58	1.0	500	1	500
61	1.0	500	1	500
64	1.0	500	1	500
67	1.0	500	1	500
70	1.0	500	1	500
73	1.0	500	1	500
76	1.0	500	1	500
79	1.0	500	1	500
82	1.0	500	1	500
85	1.0	500	1	500
88	1.0	500	1	500
91	1.0	500	1	500
1	1.0	500	1	500
2	1.0	500	1	500
3	1.0	500	1	500
4	1.0	500	1	500
5	1.0	500	1	500
6	1.0	500	1	500
7	1.0	500	1	500
10	1.0	500	1	500
13	1.0	500	1	500
16	1.0	500	1	500
19	1.0	500	1	500
22	1.0	500	1	500
25	1.0	500	1	500
28	1.0	500	1	500
31	1.0	500	1	500
34	1.0	500	1	500
37	1.0	500	1	500
40	1.0	500	1	500
43	1.0	500	1	500
46	1.0	500	1	500
49	1.0	500	1	500
52	1.0	500	1	500
55	1.0	500	1	500
58	1.0	500	1	500
61	1.0	500	1	500
64	1.0	500	1	500
67	1.0	500	1	500
70	1.0	500	1	500
73	1.0	500	1	500
76	1.0	500	1	500
79	1.0	500	1	500
82	1.0	500	1	500
85	1.0	500	1	500
88	1.0	500	1	500
91	1.0	500	1	500
1	1.0	500	1	500
2	1.0	500	1	500
3	1.0	500	1	500
4	1.0	500	1	500
5	1.0	500	1	500
6	1.0	500	1	500
7	1.0	500	1	500
10	1.0	500	1	500
13	1.0	500	1	500
16	1.0	500	1	500
19	1.0	500	1	500
22	1.0	500	1	500
25	1.0	500	1	500
28	1.0	500	1	500
31	1.0	500	1	500
34	1.0	500	1	500
37	1.0	500	1	500
40	1.0	500	1	500
43	1.0	500	1	500
46	1.0	500	1	500
49	1.0	500	1	500
52	1.0	500	1	500
55	1.0	500	1	500
58	1.0	500	1	500
61	1.0	500	1	500
64	1.0	500	1	500
67	1.0	500	1	500
70	1.0	500	1	500
73	1.0	500	1	500
76	1.0	500	1	500
79	1.0	500	1	500
82	1.0	500	1	500
85	1.0	500	1	500
88	1.0	500	1	500
91	1.0	500	1	500
1	1.0	500	1	500
2	1.0	500	1	500
3	1.0	500	1	500
4	1.0	500	1	500
5	1.0	500	1	500
6	1.0	500	1	500
7	1.0	500	1	500
10	1.0	500	1	500
13	1.0	500	1	500
16	1.0	500	1	500
19	1.0	500	1	500
22	1.0	500	1	500
25	1.0	500	1	500
28	1.0	500	1	500
31	1.0	500	1	500
34	1.0	500	1	500
37	1.0	500	1	500
40	1.0	500	1	500
43	1.0	500	1	500
46	1.0	500	1	500
49	1.0	500	1	500
52	1.0	500	1	500
55	1.0	500	1	500
58	1.0	500	1	500
61	1.0	500	1	500
64	1.0	500	1	500
67	1.0	500	1	500
70	1.0	500	1	500
73	1.0	500	1	500
76	1.0	500	1	500
79	1.0	500	1	500
82	1.0	500	1	500
85	1.0	500	1	500
88	1.0	500	1	500
91	1.0	500	1	500
1	1.0	500	1	500
2	1.0	500	1	500
3	1.0	500	1	500
4	1.0	500	1	500
5	1.0	500	1	500
6	1.0	500	1	500
7	1.0	500	1	500
10	1.0	500	1	500
13	1.0	500	1	500
16	1.0	500	1	500
19	1.0	500	1	500
22	1.0	500	1	500
25	1.0	500	1	500
28	1.0	500	1	500
31	1.0	500	1	500
34	1.0	500	1	500
37	1.0	500	1	500
40	1.0	500	1	500
43	1.0	500	1	500
46	1.0	500	1	500
49	1.0	500	1	500
52	1.0	500	1	500
55	1.0	500	1	500
58	1.0	500	1	500
61	1.0	500	1	500
64	1.0	500	1	500
67	1.0	500	1	500
70	1.0	500	1	500
73	1.0	500	1	500
76	1.0	500	1	500
79	1.0	500	1	500
82	1.0	500	1	500
85	1.0	500	1	500
88	1.0	500	1	500
91	1.0	500	1	500
1	3.0	500	1	500
2	3.0	500	1	500
3	3.0	500	1	500
4	3.0	500	1	500
5	3.0	500	1	500
6	3.0	500	1	500
7	3.0	500	1	500
10	3.0	500	1	500
13	3.0	500	1	500
16	3.0	500	1	500
19	3.0	500	1	500
22	3.0	500	1	500
25	3.0	500	1	500
28	3.0	500	1	500
31	3.0	500	1	500
34	3.0	500	1	500
37	3.0	500	1	500
40	3.0	500	1	500
43	3.0	500	1	500
46	3.0	500	1	500
49	3.0	500	1	500
52	3.0	500	1	500
55	3.0	500	1	500
58	3.0	500	1	500
61	3.0	500	1	500
64	3.0	500	1	500
67	3.0	500	1	500
70	3.0	500	1	500
73	3.0	500	1	500
76	3.0	500	1	500
79	3.0	500	1	500
82	3.0	500	1	500
85	3.0	500	1	500
88	3.0	500	1	500
91	3.0	500	1	500
1	3.0	500	1	500
2	3.0	500	1	500
3	3.0	500	1	500
4	3.0	500	1	500
5	3.0	500	1	500
6	3.0	500	1	500
7	3.0	500	1	500
10	3.0	500	1	500
13	3.0	500	1	500
16	3.0	500	1	500
19	3.0	500	1	500
22	3.0	500	1	500
25	3.0	500	1	500
28	3.0	500	1	500
31	3.0	500	1	500
34	3.0	500	1	500
37	3.0	500	1	500
40	3.0	500	1	500
43	3.0	500	1	500
46	3.0	500	1	500
49	3.0	500	1	500
52	3.0	500	1	500
55	3.0	500	1	500
58	3.0	500	1	500
61	3.0	500	1	500
64	3.0	500	1	500
67	3.0	500	1	500
70	3.0	500	1	500
73	3.0	500	1	500
76	3.0	500	1	500
79	3.0	500	1	500
82	3.0	500	1	500
85	3.0	500	1	500
88	3.0	500	1	500
91	3.0	500	1	500
1	3.0	500	1	500
2	3.0	500	1	500
3	3.0	500	1	500
4	3.0	500	1	500
5	3.0	500	1	500
6	3.0	500	1	500
7	3.0	500	1	500
10	3.0	500	1	500
13	3.0	500	1	500
16	3.0	500	1	500
19	3.0	500	1	500
22	3.0	500	1	500
25	3.0	500	1	500
28	3.0	500	1	500
31	3.0	500	1	500
34	3.0	500	1	500
37	3.0	500	1	500
40	3.0	500	1	500
43	3.0	500	1	500
46	3.0	500	1	500
49	3.0	500	1	500
52	3.0	500	1	500
55	3.0	500	1	500
58	3.0	500	1	500
61	3.0	500	1	500
64	3.0	500	1	500
67	3.0	500	1	500
70	3.0	500	1	500
73	3.0	500	1	500
76	3.0	500	1	500
79	3.0	500	1	500
82	3.0	500	1	500
85	3.0	500	1	500
88	3.0	500	1	500
91	3.0	500	1	500
1	3.0	500	1	500
2	3.0	500	1	500
3	3.0	500	1	500
4	3.0	500	1	500
5	3.0	500	1	500
6	3.0	500	1	500
7	3.0	500	1	500
10	3.0	500	1	500
13	3.0	500	1	500
16	3.0	500	1	500
19	3.0	500	1	500
22	3.0	500	1	500
25	3.0	500	1	500
28	3.0	500	1	500
31	3.0	500	1	500
34	3.0	500	1	500
37	3.0	500	1	500
40	3.0	500	1	500
43	3.0	500	1	500
46	3.0	500	1	500
49	3.0	500	1	500
52	3.0	500	1	500
55	3.0	500	1	500
58	3.0	500	1	500
61	3.0	500	1	500
64	3.0	500	1	500
67	3.0	500	1	500
70	3.0	500	1	500
73	3.0	500	1	500
76	3.0	500	1	500
79	3.0	500	1	500
82	3.0	500	1	500
85	3.0	500	1	500
88	3.0	500	1	500
91	3.0	500	1	500
1	3.0	500	1	500
2	3.0	500	1	500
3	3.0	500	1	500
4	3.0	500	1	500
5	3.0	500	1	500
6	3.0	500	1	500
7	3.0	500	1	500
10	3.0	500	1	500
13	3.0	500	1	500
16	3.0	500	1	500
19	3.0	500	1	500
22	3.0	500	1	500
25	3.0	500	1	500
28	3.0	500	1	500
31	3.0	500	1	500
34	3.0	500	1	500
37	3.0	500	1	500
40	3.0	500	1	500
43	3.0	500	1	500
46	3.0	500	1	500
49	3.0	500	1	500
52	3.0	500	1	500
55	3.0	500	1	500
58	3.0	500	1	500
61	3.0	500	1	500
64	3.0	500	1	500
67	3.0	500	1	500
70	3.0	500	1	500
73	3.0	500	1	500
76	3.0	500	1	500
79	3.0	500	1	500
82	3.0	500	1	500
85	3.0	500	1	500
88	3.0	500	1	500
91	3.0	500	1	500
