# Supplementary material for: Nitrate enrichment does not affect enteropathogenic Escherichia coli in aquatic microcosms but may affect other strains present in aquatic habitats
Source: PeerJ. 2022 Sep 27;10:e13914. doi: 10.7717/peerj.13914 (PMC9524367; doi:10.7717/peerj.13914)
Supplement: Supplemental Information 3 [file peerj-10-13914-s003.xlsx]

## Sheet: Sheet1
KNO3	Day	CFU
0	1	356
0	2	275
0	3	199
0	4	164
0	5	125
0	6	88
0	7	30
0	10	0
0	13	0
0	16	0
0	19	0
0	22	0
0	25	0
0	1	280
0	2	126
0	3	107
0	4	88
0	5	32
0	6	30
0	7	2
0	10	0
0	13	0
0	16	0
0	19	0
0	22	0
0	25	0
1	1	300
1	2	280
1	3	285
1	4	248
1	5	200
1	6	178
1	7	160
1	10	134
1	13	130
1	16	82
1	19	57
1	22	21
1	25	11
1	1	369
1	2	300
1	3	192
1	4	176
1	5	155
1	6	144
1	7	120
1	10	112
1	13	92
1	16	65
1	19	43
1	22	15
1	25	1
3	1	248
3	2	216
3	3	189
3	4	156
3	5	144
3	6	138
3	7	116
3	10	83
3	13	78
3	16	47
3	19	38
3	22	0
3	25	0
3	1	266
3	2	272
3	3	250
3	4	201
3	5	180
3	6	172
3	7	153
3	10	129
3	13	120
3	16	86
3	19	54
3	22	30
3	25	0
