# Supplementary material for: Nitrate enrichment does not affect enteropathogenic Escherichia coli in aquatic microcosms but may affect other strains present in aquatic habitats
Source: PeerJ. 2022 Sep 27;10:e13914. doi: 10.7717/peerj.13914 (PMC9524367; doi:10.7717/peerj.13914)
Supplement: Supplemental Information 5 [file peerj-10-13914-s005.r]

#GLMs for microcosm experiment
#to determine if Day/nitrate-nitrogen/water type affected O26 CFU
data<-read.csv("MesocosmBoth.csv",header=T)
fit <- glm(CFU_O26 ~ Day+KNO3+Water, data=data, family=poisson())
summary(fit) 
plot(fit)
#to determine if Day/nitrate-nitrogen/water type affected K99 CFU
fit <- glm(CFU_K99 ~ Day+KNO3+Water, data=data, family=poisson())
summary(fit) 
plot(fit)
#to determine if Day/nitrate-nitrogen affected background E. coli CFU
data<-read.csv("MesocosmBGIS1.csv",header=T)
fit <- glm(CFU ~ Day+KNO3, data=data, family=poisson())
summary(fit) 
plot(fit)
