# Supplementary material for: Nitrate enrichment does not affect enteropathogenic Escherichia coli in aquatic microcosms but may affect other strains present in aquatic habitats
Source: PeerJ. 2022 Sep 27;10:e13914. doi: 10.7717/peerj.13914 (PMC9524367; doi:10.7717/peerj.13914)
Supplement: Supplemental Information 6 [file peerj-10-13914-s006.r]

##Used with MesocosmBGIS1.csv for primary experiment
data<-read.csv("MesocosmBGIS1.csv",header=T,colClasses = c("factor","factor","numeric"))
attach(data)


ANOVA=aov(CFU ~ KNO3+Day, data=data)
summary(ANOVA)
# Tukey test to study each family of treatment :
tukey.out <- TukeyHSD(ANOVA,conf.level=0.95)
tukey.out


##Used with MO157O26bijoumulti2.csv for preliminary experiment
data<-read.csv("O157O26bijoumulti2.csv",header=T,colClasses = c("factor","factor","factor","factor","numeric"))
attach(data)


ANOVA=aov(CFU ~ KNO3+Day+Strain+Water_type, data=data)
summary(ANOVA)
# Tukey test to study each family of treatment :
tukey.out <- TukeyHSD(ANOVA,conf.level=0.95)
tukey.out
